# Supplementary material for: Cascade Amplification of Pyroptosis and Apoptosis for Cancer Therapy through a Black Phosphorous-Doped Thermosensitive Hydrogel
Source: Pharmaceutics. 2023 Jun 26;15(7):1830. doi: 10.3390/pharmaceutics15071830 (PMC10383820; doi:10.3390/pharmaceutics15071830)
Supplement: Supplementary file 1 [file pharmaceutics-15-01830-s001.zip]

Archive with 1 entries (1 files):
- pharmaceutics-2406886-supplementary.pdf
